# Supplementary material for: Synergistic Effects of Partial Substitution of Sludge with Cattle Manure and Straw on Soil Improvement and Pinus sylvestris var. mongolica Growth in Horqin Sandy Land, China
Source: Plants (Basel). 2025 Jul 6;14(13):2067. doi: 10.3390/plants14132067 (PMC12251849; doi:10.3390/plants14132067)
Supplement: Supplementary file 1 [file plants-14-02067-s001.zip]

Archive with 1 entries (1 files):
- plants-3702295-supplementary.pdf
